# Supplementary material for: A brighter future? Stable and growing sea turtle populations in the Republic of Maldives
Source: PLoS One. 2023 Apr 26;18(4):e0283973. doi: 10.1371/journal.pone.0283973 (PMC10132635; doi:10.1371/journal.pone.0283973)
Supplement: S1 Table — (XLSX) [file pone.0283973.s003.xlsx]

## Sheet: Sheet 1
Site Code	Atoll	Coordinates (Latitude, Longitude)	Species Studied
A.Dhidhdhoo	Ari	3.4816, 72.8775	hawksbill
B.Dhonfanu	Baa	5.1852, 73.1212	hawksbill
K.BHHR	Kaafu	4.4327, 73.3827	hawksbill
K.BHTR	Kaafu	4.4333, 73.3886	hawksbill
L.Hithadhoo	Laamu	1.8056, 73.4110	hawksbill, green
L.HithadhooW	Laamu	1.7849, 73.3918	green
L.Olhuveli	Laamu	1.8130, 73.4100	hawksbill, green
Lh.Caves	Lhaviyani	5.5519, 73.4624	green
Lh.Express	Lhaviyani	5.5582, 73.4786	green
Lh.KHR	Lhaviyani	5.5471, 73.4677	green
