# Supplementary material for: A brighter future? Stable and growing sea turtle populations in the Republic of Maldives
Source: PLoS One. 2023 Apr 26;18(4):e0283973. doi: 10.1371/journal.pone.0283973 (PMC10132635; doi:10.1371/journal.pone.0283973)
Supplement: S2 Table — S(.) = no variation in apparent survival; S(season) = seasonal variation in apparent survival; p(season.month) = seasonal and monthly variation in capture probability; p(session) = monthly variation in capture probability; p(mixture) = individual heterogeneity in capture probability, p(.) = no variation in capture probability. See S3 Table for more information on the suite of models tested and S1 Table for site code information. (XLSX) [file pone.0283973.s004.xlsx]

## Sheet: Sheet 1
Site code	Best Model	Details	Species
A.Dhidhdhoo	15	No emigration, S(.)p(season.month)	Hawksbill
B.Dhonfanu	8	Random emigration, S(.)p(mixture)	Hawksbill
K.BHHR	8	Random emigration, S(.)p(mixture)	Hawksbill
K.BHTR	7	Markovian emigration, S(.)p(mixture)	Hawksbill
L.Hithadhoo	9	No emigration, S(.) p(mixture)	Hawksbill
L.Olhuveli	3	No emigration, S(.)p(.)	Hawksbill
L.Hithadhoo	9	No emigration, S(.)p(mixture)	Green
L.HithadhooW	9	No emigration, S(.)p(mixture)	Green
L.Olhuveli	29	Random emigration,S(season) p(season.month)	Green
Lh.Caves	3	No emigration, S(.)p(.)	Green
Lh.Express	9	No emigration, S(.)p(mixture)	Green
Lh.KHR	9	No emigration, S(.)p(mixture)	Green
