# Supplementary material for: A brighter future? Stable and growing sea turtle populations in the Republic of Maldives
Source: PLoS One. 2023 Apr 26;18(4):e0283973. doi: 10.1371/journal.pone.0283973 (PMC10132635; doi:10.1371/journal.pone.0283973)
Supplement: S3 Table — The number of parameters (npar) fit for each model is shown. S(season) = seasonal variation in apparent survival; S(.) = no variation in apparent survival; p(season.month) = seasonal and monthly variation in capture probability; p(month) = monthly variation in capture probability, p(mixture) = individual heterogeneity in capture probability, p(.) = no variation in capture probability. (XLSX) [file pone.0283973.s005.xlsx]

## Sheet: Sheet 1
Model Number	Model Structure	npar
1	S(.)p(.) Markovian emigration	9
2	S(.)p(.) random emigration	8
3	S(.)p(.) no emigration	7
4	S(.)p(season) Markovian emigration	15
5	S(.)p(season) random emigration	12
6	S(.)p(season) no emigration	11
7	S(.)p(mixture) Markovian emigration	11
8	S(.)p(mixture) random emigration	10
9	S(.)p(mixture) no emigration	9
10	S(.)p(month) Markovian emigration	12
11	S(.)p(month) random emigration	11
12	S(.)p(month) no emigration	10
13	S(.)p(season.month) Markovian emigration	27
14	S(.)p(season.month) random emigration	26
15	S(.)p(season.month) no emigration	25
16	S(season) p(.) Markovian emigration	12
17	S(season) p(.) random emigration	11
18	S(season) p(.) no emigration	10
19	S(season) p(season) Markovian emigration	16
20	S(season) p(season) random emigration	15
21	S(season) p(season) no emigration	14
22	S(season)p(mixture) Markovian emigration	14
23	S(season)p(mixture) random emigration	13
24	S(season)p(mixture) no emigration	12
25	S(season)p(month) Markovian emigration	15
26	S(season)p(month) random emigration	14
27	S(season)p(month) no emigration	13
28	S(season)p(season.month) Markovian emigration	30
29	S(season)p(season.month) random emigration	29
30	S(season)p(season.month) no emigration	28
